# Supplementary material for: Part II: The Influence of Crosslinking Agents on the Properties and Colon-Targeted Drug Delivery Efficacy of Dextran-Based Hydrogels
Source: Gels. 2025 Dec 28;12(1):25. doi: 10.3390/gels12010025 (PMC12841459; doi:10.3390/gels12010025)
Supplement: Supplementary file 1 [file gels-12-00025-s001.zip]

Archive with 1 entries (1 files):
- gels-4013390-supplementary.pdf
